# Supplementary material for: Venetoclax inhibits autophagy in chronic lymphocytic leukemia cells
Source: Autophagy Rep. 2023 Feb 7;2(1):2169518. doi: 10.1080/27694127.2023.2169518 (PMC12042475; doi:10.1080/27694127.2023.2169518)
Supplement: Supplemental Material [file KAUO_A_2169518_SM7252.zip]

Archive with 2 entries (2 files):
- Revised Suppl VCX autophagy (1).pptx
- Suppl figures for VCX man (1).pptx
